# Supplementary material for: Long-term consumption of hydrogen-rich water provides hepatoprotection by improving mitochondrial biology and quality control in chronically stressed mice
Source: PLoS One. 2025 Feb 14;20(2):e0317080. doi: 10.1371/journal.pone.0317080 (PMC11828380; doi:10.1371/journal.pone.0317080)
Supplement: S1 Table — (XLSX) [file pone.0317080.s001.xlsx]

## Sheet: Sheet1
AST	C group	Model group	HRW group	ALT	C group	Model group	HRW group	Fe	Control group	Model group	HRW group	ATP	Control group	Model group	HRW group
	57.44	96.53	77.75		28.9471	64.8097	35.7342		13.0465	21.6408	17.065		1639.83	935.367	1472.22
	52.71	100.89	88.36		25.7565	56.1125	34.7488		11.6753	31.1835	16.1064		1715.44	1003.11	1506.06
	51.9	90.2	78.62		22.8974	56.6339	38.5838		12.3861	23.5956	18.8457		1913.58	1210.1	1531.24
	54.24	92.18	84.45		23.4005	58.1125	34.5057		11.459	21.3463	15.2217		2018.73	1235.19	1603.75
	53.36	98.07	80.61		24.2041	54.792	33.0753		12.6855	23.6875	16.5148		1852.85	1123.15	1557.85
CORT	Control group	Model group	HRW group	4-HNE	Control group	Model group	HRW group	SOD	Control group	Model group	HRW group	CAT	Control group	Model group	HRW group
	99.6197	237.576	125.4		7.19909	8.06546	7.51456		141.629	84.6764	95.4201		254.606	151.273	204.723
	105.13	200.369	137.134		7.19846	8.69219	7.7653		141.732	82.8057	115.641		255.16	154.838	209.066
	121.968	215.171	150.981		7.0731	8.33966	7.4629		125.492	99.3161	108.861		265.316	169.978	222.716
	117.626	155.542	136.268		7.14549	8.12465	7.42873		140.25	88.0203	107.648		265.433	176.108	225.975
	116.354	146.223	134.216		7.18148	8.54148	7.64242		136.63	86.74	102.48		272.698	200.941	232.047
GSH	Control group	Model group	HRW group	MDA	Control group	Model group	HRW group
	41.7998	11.0506	15.2194		3.5007	8.22811	4.43493
	37.7782	8.50073	16.1134		2.03521	8.73768	4.58223
	37.7048	10.8646	19.8393		3.27431	7.86991	4.41793
	38.8425	9.71255	16.1846		3.38251	5.38032	3.97862
	38.96	9.96	17.54		3.38559	4.99285	3.8329
